# Supplementary material for: Therapeutic Modifications without Discontinuation of Atezolizumab Plus Bevacizumab Therapy Are Associated with Favorable Overall Survival and Time to Progression in Patients with Unresectable Hepatocellular Carcinoma
Source: Cancers (Basel). 2023 Mar 2;15(5):1568. doi: 10.3390/cancers15051568 (PMC10001232; doi:10.3390/cancers15051568)
Supplement: Supplementary file 1 [file cancers-15-01568-s001.zip]

Archive with 1 entries (1 files):
- cancers-2179105-supplementary.pdf
